# Supplementary material for: Occurrence of Ticks and Tick-Borne Pathogens During Warm Winter—A Snapshot from Central Europe
Source: Pathogens. 2025 Mar 28;14(4):326. doi: 10.3390/pathogens14040326 (PMC12030481; doi:10.3390/pathogens14040326)
Supplement: Supplementary file 1 [file pathogens-14-00326-s001.zip]

Archive with 1 entries (1 files):
- pathogens-3485348-supplementary.pdf
